# Supplementary material for: Long-Term Outcomes After Hepatectomy for Alveolar Echinococcosis in Immunosuppressed Patients
Source: Pathogens. 2026 Jul 19;15(7):756. doi: 10.3390/pathogens15070756 (PMC13414700; doi:10.3390/pathogens15070756)
Supplement: Supplementary file 1 [file pathogens-15-00756-s001.zip]

Archive with 1 entries (1 files):
- pathogens-4394326-supplementary.pdf
